# Supplementary material for: VennDiagramWeb: a web application for the generation of highly customizable Venn and Euler diagrams
Source: BMC Bioinformatics. 2016 Oct 3;17:401. doi: 10.1186/s12859-016-1281-5 (PMC5048655; doi:10.1186/s12859-016-1281-5)
Supplement: Additional file 1: Table S1. — Sample data for the user to upload. Hypergeometric testing was conducted on samples of rat and mouse liver tissue to identify similar transcriptomic profiles [14]. (XLS 189 kb) [file 12859_2016_1281_MOESM1_ESM.xls]

## Sheet: SuppTable1
	HomologeneID	Mouse.Liver.Fold	Mouse.Liver.Q	Rat.Liver.Fold	Rat.Liver.Q
3	6	0.00810713	0.97943	0.526657	0.000360932
8	14	0.305388	0.0230597	0.225435	0.0884208
9	16	-0.278891	0.0301583	0.201173	0.068521
15	32	0.659167	0.00231159	-0.376327	0.00411908
18	39	0.352366	0.0280399	1.25911	1.22488e-06
22	47	-0.633251	0.0383078	-0.0658595	0.832329
23	48	-0.0902052	0.785922	-1.18709	0.0242615
29	60	-0.149612	0.37597	0.248185	0.0171369
34	77	0.0498641	0.812643	0.415631	0.0169449
37	80	0.167845	0.460594	-0.221473	0.0258539
40	85	0.380203	0.0397278	0.182711	0.299283
41	89	-0.319314	0.0414054	0.0105409	0.91107
55	115	0.864131	0.00115979	0.0412607	0.71729
59	126	-0.0666456	0.758021	-0.351301	0.028115
60	129	-0.771535	0.0445457	-0.00490096	0.97326
61	130	0.0323507	0.878123	0.572065	0.00158653
63	132	0.0916491	0.824694	-0.450516	0.0176459
64	134	-0.264331	0.0232524	0.231125	0.0720773
69	145	0.0722884	0.670531	-0.541819	0.0335574
74	156	0.415148	0.00595098	0.148801	0.226871
77	163	-0.03788	0.931082	-0.409569	0.000382804
78	168	0.263308	0.290001	0.596277	0.00411951
84	181	0.403249	0.00638092	0.582689	0.0111984
93	199	-0.681681	0.0055148	0.00770442	0.94894
96	206	-0.453578	0.0187991	-0.0362319	0.848193
100	212	-0.37199	0.0198571	0.19845	0.255571
101	215	-0.00414896	0.991101	0.199358	0.0385378
103	221	0.268828	0.0323544	-0.00138532	0.990269
107	227	-0.465971	0.0143599	0.0608376	0.670994
110	231	0.628058	0.0174678	-0.313909	0.239552
112	234	0.289375	0.0234026	0.111099	0.1822
113	236	0.264079	0.0228414	0.111752	0.271584
115	239	-0.0517633	0.733971	0.44742	0.00119869
123	260	0.0336479	0.899202	0.267716	0.037723
125	264	0.448057	0.023376	0.0206576	0.831722
128	267	0.0590316	0.791376	0.475111	0.013271
132	272	-0.355794	0.217572	0.619145	0.0130562
158	331	-0.0552469	0.835753	0.296658	0.0127263
160	333	-0.0551959	0.890805	0.652634	0.0334096
166	349	0.266648	0.0414931	0.401041	0.000590187
168	352	-0.892146	0.0311429	-0.687846	0.000223683
171	359	0.0895691	0.709844	-0.199473	0.0397931
176	371	0.000100184	0.999829	-0.351963	0.00486278
183	386	0.0148835	0.975597	0.3392	0.0147069
187	393	0.030315	0.898037	0.38798	0.0242661
197	413	0.415847	0.00903355	0.180353	0.169031
208	437	0.796319	0.0067087	-0.557704	0.000245877
212	446	0.0247586	0.913607	0.313261	0.00243408
227	472	-0.0976891	0.700538	0.295628	0.0072752
229	474	-0.0217938	0.960268	-0.99636	0.00631476
230	475	0.072088	0.786992	-0.231019	0.0355068
244	499	0.198944	0.653071	-1.41853	0.000210863
249	505	-0.289914	0.0102896	-0.00681101	0.966562
250	507	0.261608	0.257433	-0.512535	0.00622487
264	530	0.0193193	0.926173	0.34365	0.00176959
266	532	-0.0501243	0.79378	0.171709	0.0230595
278	564	0.117017	0.444617	-0.409373	0.0102538
279	568	-0.696288	0.0110358	0.00268234	0.996785
280	569	0.153719	0.299006	-0.314617	0.00341621
282	574	0.0249426	0.901118	0.823143	0.00262866
283	578	0.0833267	0.505258	0.311321	0.0393982
294	598	0.034651	0.929787	0.404403	0.00585463
303	627	-0.279805	0.141696	0.80794	0.00064025
309	637	0.105673	0.429903	-0.555523	0.00064308
311	639	-0.368961	0.00852141	-0.240739	0.0786049
326	677	-0.343648	0.187176	-0.475574	0.00649113
333	695	1.08434	0.0150371	-0.797407	0.48588
339	712	-0.263512	0.19167	-0.900582	0.00244803
347	725	0.964269	0.00764396	-0.884159	0.0372887
350	731	-0.0567798	0.730987	-0.174496	0.0243015
352	733	0.73032	0.0195319	0.329017	0.58605
356	743	-0.0733032	0.716821	-0.401073	0.00810919
357	810	0.00681676	0.986435	0.408628	0.0031868
372	838	0.301762	0.0913639	-0.929454	0.00593062
373	839	0.788798	0.000537273	0.0810044	0.371692
379	854	0.60871	0.179839	-1.30477	0.0109076
381	856	0.165908	0.304672	-0.198669	0.047443
392	879	-0.0361315	0.847004	0.202338	0.0164237
400	900	0.227378	0.386477	0.637358	0.0394717
403	907	-0.169955	0.567738	0.332368	0.016171
405	910	0.142423	0.841279	1.65083	8.59321e-05
410	915	0.0341035	0.832774	0.375804	0.000590187
414	923	-0.12019	0.387151	0.328001	0.0193453
420	931	-0.271273	0.451547	-1.24134	0.00185305
428	955	-0.245334	0.537461	-0.380649	0.00387665
433	975	-0.00848866	0.968551	-0.312446	0.048918
447	1001	-0.0883725	0.737949	-0.537222	0.0185683
448	1006	0.0142535	0.966989	-0.233272	0.0173193
455	1026	-0.120106	0.548782	-0.497735	0.0419445
461	1035	0.200117	0.935577	-2.59576	0.000483191
462	1038	0.337113	0.0443855	0.119514	0.172071
463	1039	0.133276	0.611062	-0.571658	0.00530411
469	1052	0.211677	0.206065	0.967855	0.00103151
470	1053	0.107963	0.54743	-0.261301	0.0246831
477	1071	-0.180192	0.562978	0.335405	0.0106052
491	1106	-0.344045	0.0234917	0.0244024	0.853924
494	1119	-0.0175578	0.951368	-0.304858	0.0402509
495	1126	-0.0366856	0.866829	-0.537384	0.00202628
500	1136	-0.599657	0.0228414	0.55335	0.00473705
504	1146	0.0440339	0.828013	-0.305061	0.0166269
510	1160	-0.026184	0.908957	0.203648	0.0159646
514	1170	-0.257413	0.0790508	-0.228616	0.0204152
515	1171	-0.0507475	0.88885	-0.296267	0.0124085
520	1187	-0.0104897	0.960268	-0.683438	0.0056666
521	1192	0.189171	0.15199	0.522061	0.00227866
523	1194	0.0186789	0.974195	-0.588999	0.00241397
526	1199	0.00786671	0.979808	-0.412817	0.047787
529	1203	0.205213	0.162957	-0.545645	0.00269703
534	1213	-0.0635365	0.661779	-0.211251	0.0184547
539	1222	0.0571631	0.714067	-0.355282	0.0436045
541	1224	-0.308352	0.312902	-0.794213	0.0442182
543	1226	0.0329463	0.925884	-0.520578	0.00096844
544	1227	-0.105096	0.562978	-0.313668	0.00150656
550	1242	-0.0221678	0.893598	-0.151021	0.048918
551	1243	-0.0927804	0.819929	-0.627817	0.0101302
556	1250	-0.174944	0.350058	-0.374283	0.0108266
560	1256	0.0691167	0.728718	-0.261344	0.0296314
570	1282	0.266406	0.0862953	-0.361793	0.00262866
571	1284	0.108332	0.566177	0.26385	0.00258516
585	1313	-0.40569	0.00365654	0.0397809	0.78607
591	1326	-0.548945	0.00911662	-0.290711	0.00305982
592	1327	0.0178739	0.929787	-0.26797	0.0108215
596	1334	0.456014	0.0783866	-0.919794	0.0323208
598	1337	0.318049	0.0171165	-0.598629	0.00406468
601	1345	-0.137773	0.635281	-0.278549	0.0363773
602	1346	0.304193	0.0213051	-0.258405	0.0520461
610	1373	0.46321	0.0232524	-0.317147	0.00873264
612	1382	0.00999002	0.961693	0.239238	0.0252656
623	1413	0.364458	0.0546081	-1.26414	0.00454133
627	1431	0.568894	0.274079	-1.02056	0.0104431
628	1432	0.746766	0.0137045	0.0732665	0.756354
629	1434	-0.127782	0.404989	0.347094	0.0147072
635	1458	-0.0752845	0.851677	0.715992	0.00185305
638	1473	0.492723	0.0100194	0.0172833	0.819631
653	1510	-0.863981	0.0479381	-0.207778	0.0446722
668	1535	-0.0834255	0.691966	-0.457096	0.00334015
671	1542	-0.0352152	0.859007	0.352432	0.0360536
672	1543	-0.165569	0.422168	-0.275827	0.0293578
679	1556	-0.182098	0.570114	-0.664678	0.000950364
684	1571	2.05404	0.00286416	-0.259438	0.162545
685	1577	0.66183	0.00079951	-0.125117	0.259172
691	1593	-0.140728	0.354313	0.215006	0.0396839
699	1624	0.0227748	0.937228	0.228652	0.0405805
711	1653	-0.370301	0.0319784	0.137571	0.350782
719	1664	0.0553667	0.726473	0.448364	0.00057164
720	1669	0.39715	0.00488397	-0.0391207	0.561669
722	1671	-0.0656868	0.819929	-0.247887	0.0215823
723	1673	-0.00821599	0.982415	0.251262	0.0334509
725	1676	0.360222	0.0228433	0.187464	0.217009
727	1678	0.0738272	0.635695	-0.344307	0.00182346
743	1713	-0.0423571	0.871789	0.257721	0.00796766
748	1730	-0.371906	0.00595098	-0.0529606	0.875628
749	1731	0.577107	0.0413306	-0.492859	0.0058027
755	1745	0.0499827	0.841279	0.399866	0.00113091
756	1746	-0.410565	0.0230597	0.130724	0.676038
762	1764	-0.118545	0.633312	-0.521869	0.029687
768	1777	0.358947	0.0122782	0.141809	0.137566
777	1794	-0.0282206	0.93262	-0.45976	0.000707108
788	1825	-0.156411	0.604572	0.484335	0.00449923
791	1833	-0.0555545	0.811228	-0.245298	0.0190222
801	1855	0.368609	0.0443855	0.0763738	0.588963
807	1864	-0.0426174	0.829932	0.220636	0.0265518
808	1865	-0.000452776	0.998518	-0.241912	0.0142158
809	1866	-0.0400132	0.867137	-0.197034	0.0354498
815	1873	0.131698	0.686651	0.202985	0.048918
820	1880	0.0831427	0.554759	-1.4356	7.79659e-05
823	1887	-0.352544	0.192661	1.48809	0.00150656
826	1895	0.453307	0.0246635	-0.0835413	0.525968
828	1897	0.0235396	0.919126	0.206499	0.0479255
832	1905	-0.650897	0.510488	-0.435339	0.00577071
837	1918	0.399882	0.00888137	-0.0852324	0.296658
840	1923	0.320827	0.105168	-0.706755	0.00429384
843	1927	0.00132653	0.996425	-1.46663	0.0129696
850	1944	0.815976	0.032897	-0.142348	0.610042
851	1946	0.156865	0.419489	-0.337753	0.0356059
855	1953	0.893351	0.00695478	-0.19866	0.671129
859	1960	0.0214533	0.918722	0.220484	0.0404265
861	1965	0.0380091	0.859407	0.195004	0.0144947
869	1986	-0.236933	0.217666	1.12844	0.0132439
875	2013	-0.059364	0.723234	0.216689	0.0360536
892	2055	-0.236186	0.386827	-0.249936	0.0262132
902	2090	0.0297923	0.879377	-0.236329	0.0182102
909	2102	-0.00716388	0.978804	-0.147957	0.0453181
921	2126	0.221588	0.360857	-0.365273	0.00150656
927	2140	-0.277152	0.0772838	0.329855	0.0419957
931	2166	-1.82607	0.000217859	-0.432742	0.0683466
935	2175	1.86359	1.76673e-05	0.949115	0.00010688
936	2176	0.0350132	0.951137	-0.326044	0.0330999
939	2179	0.351079	0.0177378	0.27589	0.127625
941	2184	0.412436	0.00187068	-0.045036	0.775699
954	2206	0.834304	0.00156409	-0.0592617	0.549436
963	2228	-0.534473	0.027603	-0.0859986	0.775488
965	2230	0.148549	0.523041	-1.50476	0.00400176
972	2244	0.251305	0.404236	0.339068	0.0139502
977	2252	0.959118	0.000376571	0.286331	0.322301
987	2275	-0.263114	0.0280399	0.0941364	0.319407
1007	2325	0.199425	0.444252	0.295381	0.0365598
1015	2353	0.114402	0.548803	-0.44569	0.0070112
1045	2419	-0.066367	0.629374	0.165057	0.0433235
1052	2427	3.34028	1.29573e-06	0.161548	0.197943
1061	2441	-0.31558	0.746919	-1.23814	0.000273693
1071	2468	0.253403	0.0486621	0.167594	0.0786542
1077	2481	-0.43659	0.032313	-0.0471556	0.786875
1078	2482	-0.0339898	0.901088	0.250689	0.0353752
1082	2487	-0.0262133	0.892447	0.345177	0.00391564
1093	2508	-0.0738251	0.716367	-0.297088	0.0252428
1097	2518	-0.0334342	0.852121	0.172753	0.0436863
1102	2527	-0.0618516	0.811719	0.23573	0.02844
1107	2538	0.203526	0.603919	-0.340187	0.039032
1116	2558	0.174846	0.800801	-0.865861	0.00523324
1128	2597	0.0364024	0.922511	-0.222853	0.0411532
1131	2606	0.20613	0.665071	0.783329	0.0108215
1136	2626	0.0554526	0.768895	0.301584	0.0354316
1142	2645	0.197227	0.41159	0.753152	0.00169376
1163	2694	-0.0253283	0.904059	-0.294053	0.00334015
1164	2695	0.159798	0.32377	0.23179	0.0262695
1166	2701	0.0687416	0.782207	-0.271327	0.0379678
1173	2717	0.654443	0.0180885	0.259563	0.480366
1177	2729	0.00125823	0.997804	0.269569	0.0330999
1183	2739	-0.209927	0.200112	0.195791	0.0281634
1186	2752	0.374357	0.0246635	0.580851	0.0274981
1198	2770	-0.0496207	0.786992	-0.312957	0.00902123
1207	2781	0.0464434	0.845093	-0.207034	0.0404511
1217	2813	0.0410384	0.868171	0.552804	0.000143458
1222	2829	-0.0307741	0.874664	1.01187	0.000466204
1227	2841	0.0721796	0.896992	-0.92673	0.00546845
1233	2854	0.165834	0.178548	0.324458	0.00201548
1258	2918	0.0575654	0.824738	-0.209999	0.0477163
1259	2919	0.100835	0.422228	-0.171347	0.0384444
1263	2925	0.51282	0.0261077	0.325553	0.00390154
1265	2929	-0.0569615	0.955231	-0.751557	0.0197591
1269	2939	0.00856251	0.97996	-1.08531	0.000483191
1273	2944	-0.00855059	0.974581	0.684577	0.00148409
1282	2965	0.322924	0.276764	1.6361	9.17441e-06
1284	2970	-0.765069	0.000333636	-0.0644773	0.526908
1287	2975	0.250287	0.198389	-0.452303	0.00790788
1288	2978	0.0644794	0.635669	-0.242044	0.0365598
1289	2979	0.0389977	0.949984	0.378579	0.00339408
1291	2984	-0.0455667	0.808032	0.374073	0.0153454
1301	3006	0.102937	0.443677	-0.217306	0.0183673
1302	3011	0.0287458	0.924337	-0.391399	0.00201548
1309	3029	0.0884318	0.737446	-0.576587	0.00255757
1315	3038	0.445655	0.0443855	-0.384288	0.0924377
1322	3059	0.112092	0.391328	0.239138	0.0396498
1323	3060	0.070845	0.725345	-1.42537	0.0193383
1332	3075	-0.0164148	0.954328	0.624577	0.00391128
1336	3098	0.248016	0.508969	-1.57355	0.0449821
1344	3114	0.0538999	0.867137	0.365075	0.00179397
1348	3121	0.0319773	0.937621	-0.474945	0.00652116
1351	3129	-0.376747	0.255513	0.509325	0.018606
1352	3130	0.0226174	0.888304	0.671321	0.00447608
1362	3149	0.442186	0.0212486	-0.639975	0.0218505
1363	3150	0.359872	0.0214273	0.121135	0.182977
1369	3160	0.102183	0.45739	-0.333466	0.013341
1372	3171	0.0955677	0.571306	0.603123	0.00235588
1376	3189	0.168922	0.354808	0.237858	0.0285834
1388	3209	0.268291	0.539527	-0.896812	0.0176459
1392	3218	-0.188382	0.0955037	-0.36063	0.00399685
1398	3231	0.0484544	0.808659	0.195858	0.0313644
1400	3234	0.0841696	0.693982	0.212582	0.0148035
1401	3235	0.304541	0.061386	-0.269756	0.0217189
1412	3275	0.0693534	0.693982	-0.273034	0.00552935
1424	3300	0.118221	0.549307	-0.373405	0.000704842
1425	3303	-0.44733	0.0432814	-0.210477	0.130471
1433	3323	-0.0434302	0.888304	0.711866	0.000160099
1462	3391	0.571593	0.00136637	0.458879	0.0141966
1464	3393	0.420789	0.00442987	0.226706	0.0551756
1467	3397	0.120887	0.547642	-0.379484	0.00390154
1468	3401	0.0662294	0.79378	0.803461	0.0064822
1486	3437	-0.338234	0.011033	0.130995	0.167062
1489	3441	0.0256687	0.956337	0.675123	0.00885883
1498	3463	0.116606	0.480416	-0.20145	0.0365598
1504	3476	-0.358398	0.133168	-0.253479	0.0171369
1511	3496	0.596318	0.00323871	-0.0411954	0.789948
1517	3511	0.228078	0.147921	-0.559976	0.00107122
1531	3544	-0.840921	0.0246635	0.0847596	0.45253
1537	3556	-0.0334584	0.937219	5.46247	3.14852e-09
1542	3572	0.0976274	0.591496	-0.265612	0.029106
1544	3576	0.980927	0.00028701	-0.0384591	0.866048
1552	3592	-0.065275	0.731952	-0.583208	0.00227171
1553	3595	0.0627204	0.693605	-0.219395	0.0172141
1556	3601	-0.0817789	0.653298	-0.211354	0.0472645
1564	3620	0.0510234	0.739176	-0.189302	0.030603
1568	3626	0.142857	0.633312	0.410557	0.0301648
1575	3640	-0.494603	0.00835554	0.0695555	0.655894
1581	3654	0.336679	0.0264564	0.385716	0.00119869
1594	3676	-0.368068	0.404706	0.39407	0.0106596
1597	3683	-0.263414	0.341266	0.293253	0.0148841
1614	3714	0.464284	0.0279483	-0.138826	0.220271
1622	3733	-0.0891505	0.627356	0.197832	0.0276282
1631	3759	-0.308713	0.453024	-0.543996	0.012794
1632	3760	-0.101606	0.832774	0.542399	0.00829306
1634	3769	0.021307	0.942231	0.17589	0.0281634
1640	3782	-0.111848	0.568529	0.469592	0.00231554
1644	3790	-0.00930021	0.987767	-0.16609	0.0426149
1646	3800	-0.121463	0.367445	0.269791	0.0106596
1674	3849	0.316604	0.0180885	0.500005	0.000834309
1677	3855	0.0322025	0.89887	0.923492	0.000425719
1690	3885	0.2566	0.0454901	0.117882	0.0819482
1699	3910	0.0838051	0.602708	-0.676719	0.00103151
1701	3912	0.0928555	0.74416	0.303948	0.03109
1706	3928	0.254169	0.746158	2.17604	2.59101e-05
1707	3934	-0.0392755	0.84569	-0.343106	0.00339408
1716	3952	0.0333491	0.939491	-0.412871	0.0251141
1727	3968	-0.0487712	0.767853	0.295801	0.0188136
1729	3974	-0.0446972	0.871165	-0.193525	0.0200149
1742	3995	-0.473239	0.0246635	0.154429	0.23959
1743	3996	-0.0923592	0.548782	2.09354	1.53516e-05
1755	4040	-0.194403	0.277335	0.306579	0.0117806
1768	4064	2.53546	0.439417	-1.69633	0.000226927
1782	4087	-0.0158517	0.967968	0.271105	0.0349998
1791	4104	-0.110658	0.712239	0.780436	0.0070112
1795	4117	-0.200148	0.130102	-0.287068	0.0318211
1799	4132	0.0710396	0.610358	-0.349721	0.00634887
1807	4149	0.389777	0.0240332	0.0680415	0.449087
1825	4194	0.247887	0.507345	-0.526834	0.0436056
1833	4211	-0.332301	0.0311429	0.0393069	0.674253
1834	4212	0.815462	0.00116879	0.374962	0.0177445
1837	4218	0.356208	0.0978607	0.189324	0.042925
1838	4219	-0.110819	0.402228	0.238259	0.0182009
1844	4227	-0.027077	0.891913	-0.440067	0.00312118
1855	4260	-0.223216	0.426215	-0.654448	0.00275389
1856	4261	0.12256	0.376874	0.239839	0.0171369
1864	4279	0.144763	0.353445	-0.269582	0.00902123
1880	4316	0.311009	0.0263382	-0.106029	0.432727
1888	4333	0.0459912	0.819014	-0.518341	0.0102538
1899	4353	-0.00366077	0.998213	-0.228349	0.0134745
1903	4362	-0.170125	0.166292	-0.413998	0.0145307
1907	4373	0.132159	0.248984	-0.193931	0.0458954
1913	4390	0.793446	0.0167448	0.131365	0.128213
1914	4392	-0.0525752	0.849215	0.473914	0.00449923
1918	4397	0.130885	0.395961	0.595444	0.00619166
1924	4425	0.0413847	0.883284	-0.459335	0.00730403
1928	4436	-0.0672974	0.791886	-0.57984	0.0286008
1931	4442	-0.378256	0.213578	0.352037	0.0190439
1944	4474	0.0492955	0.766441	-0.262201	0.00429384
1946	4479	-0.692961	0.0362215	0.189033	0.0956502
1947	4480	-0.0911781	0.606618	-0.295185	0.008358
1955	4491	0.429663	0.0391804	0.287189	0.233963
1959	4496	2.30887	0.000193006	0.163477	0.335039
1977	4526	0.245784	0.363969	-0.467334	0.0132156
1979	4530	-0.107219	0.344298	0.683904	0.00730199
1987	4544	0.0631182	0.894016	0.734299	3.36715e-05
2004	4579	-0.132729	0.386827	0.250966	0.0250872
2017	4617	0.0499487	0.839686	-0.418995	0.00390154
2028	4653	-0.408143	0.0103865	1.1908	0.0821996
2031	4658	0.206818	0.736247	1.26576	0.00902123
2046	4683	-0.0937841	0.729033	-0.55645	0.0204836
2056	4697	0.276518	0.0234026	-0.152333	0.0660907
2078	4738	0.354957	0.00568409	0.275515	0.138013
2091	4762	0.344491	0.0638024	0.299848	0.0334096
2098	4769	0.313853	0.018542	0.120753	0.393005
2103	4779	0.120545	0.791886	0.528184	0.014344
2109	4788	0.00647225	0.987932	0.298846	0.00289235
2126	4819	-0.00302618	0.989818	0.216747	0.00878394
2130	4833	-0.00830768	0.974195	0.303207	0.029687
2131	4836	0.704523	0.00625267	-0.197311	0.0493854
2139	4851	-0.492473	0.26333	0.840179	0.000698183
2146	4864	-0.00129437	0.996718	-0.345611	0.0169449
2151	4877	-0.0372099	0.865572	-0.21498	0.0338683
2152	4879	-0.0102032	0.97996	0.244386	0.0217189
2153	4880	-0.51216	0.00368684	-0.209578	0.0330999
2157	4891	0.0267887	0.914431	0.183142	0.0285834
2165	4903	0.0522783	0.782953	-0.511279	0.00454133
2168	4912	0.00980146	0.978453	-0.25077	0.0128904
2169	4916	-0.288917	0.0277864	-0.362891	0.00546907
2171	4922	0.106944	0.50901	-0.266687	0.0129696
2174	4927	0.356351	0.0121502	-0.038189	0.812946
2187	4960	0.180711	0.636572	1.7542	4.15916e-06
2196	4976	-0.626934	0.00714199	-0.138756	0.121947
2199	4983	0.468037	0.14998	-0.443385	0.000360932
2206	4999	-0.210758	0.191887	0.453292	0.00589622
2218	5050	-0.236312	0.315448	-0.748459	0.00366659
2232	5077	0.00937902	0.975624	-0.732508	8.79762e-05
2234	5087	-0.66107	0.0394202	-0.590703	0.000874001
2239	5095	-0.594272	0.0395035	-0.0221095	0.821401
2243	5107	0.395481	0.0240352	-0.224614	0.357224
2255	5136	-0.441007	0.0228414	0.351716	0.0587948
2283	5207	0.0810497	0.694491	-0.400323	0.00210184
2290	5222	0.0159775	0.958814	-0.499667	0.00907665
2311	5275	-0.552386	0.023376	0.490668	0.0494302
2312	5276	0.0823296	0.686557	0.252793	0.0306718
2324	5362	0.0752644	0.761229	0.716852	0.00229558
2337	5439	0.159307	0.404899	-0.396256	0.00907007
2338	5441	-0.0143008	0.977983	-0.214559	0.0494302
2343	5472	0.47435	0.0181224	0.263867	0.0168545
2352	5518	0.419801	0.0430055	-0.113163	0.436177
2368	5637	0.247988	0.19893	0.248236	0.0375884
2371	5664	-0.260231	0.0951702	-0.274295	0.0358168
2372	5666	0.112642	0.342749	-0.56647	0.00391657
2385	5742	0.201525	0.211851	0.252722	0.0338683
2391	5782	0.0814357	0.781958	0.264644	0.0293578
2398	5812	-0.0518839	0.766441	-0.64706	0.00077632
2399	5820	-0.0141419	0.955391	-0.629766	0.0022336
2413	5891	-0.443476	0.00297065	-0.39022	0.0102538
2423	5951	-0.102591	0.736247	-0.382941	0.0399256
2430	5981	0.100184	0.755393	0.337285	0.0281634
2432	5984	-0.118924	0.550244	-0.201121	0.0419582
2446	6081	0.394985	0.0440807	0.00893004	0.952109
2451	6100	0.215339	0.415374	-0.672139	0.00136865
2452	6104	0.493833	0.0401935	0.0343835	0.861591
2458	6127	0.174901	0.640982	-0.518254	0.0239626
2459	6131	0.324593	0.0119004	0.147447	0.136176
2468	6222	0.0454236	0.918895	0.832407	0.00366659
2499	6396	-0.249762	0.0887879	-0.205424	0.045764
2504	6421	0.022528	0.943884	-0.298332	0.0484893
2506	6430	0.0302271	0.899782	-0.396777	0.0216259
2509	6447	-0.0966199	0.585142	0.248119	0.0154507
2515	6471	0.43284	0.00799413	0.426097	0.0466398
2520	6487	-0.0470103	0.773486	-0.369211	0.00150656
2528	6520	-0.0725199	0.67971	0.502781	0.0013371
2529	6528	-0.151099	0.480608	-0.23595	0.0193453
2533	6545	0.137327	0.541612	-0.338581	0.00366659
2538	6566	-0.44316	0.00586426	-0.326465	0.0461595
2539	6578	-0.420391	0.010836	0.0821488	0.574275
2540	6579	0.00430447	0.993835	0.161749	0.048918
2542	6585	0.490368	0.109132	-0.385275	0.0358168
2550	6644	0.426521	0.0199395	-0.147257	0.139586
2565	6768	0.133395	0.485751	-0.226995	0.0200603
2568	6787	0.238876	0.715393	0.224131	0.0459638
2579	6835	-0.00450541	0.995566	-0.396689	0.0320718
2587	6862	0.154737	0.218653	0.31654	0.0458695
2591	6879	0.616787	0.00835554	-0.350982	0.0185309
2592	6885	0.135826	0.265987	0.345838	0.0140969
2595	6908	0.082171	0.64202	0.22046	0.02844
2596	6916	0.292649	0.65733	-0.633516	0.0324556
2599	6927	-0.0783745	0.786992	-0.293091	0.00642633
2600	6931	0.0751718	0.737865	0.488745	0.00507758
2602	6943	0.0207513	0.972238	-0.70425	0.00730403
2612	6992	0.192458	0.136074	0.346752	0.0264865
2618	7024	1.06424	0.00674503	0.296096	0.236745
2620	7042	-0.0820195	0.917924	1.89149	4.15916e-06
2626	7083	0.264409	0.366064	-0.307062	0.00431859
2639	7155	0.0381729	0.906977	0.257988	0.029687
2643	7178	0.0896636	0.716613	0.547513	0.00150656
2665	7243	0.0756825	0.630547	-0.467144	0.0138017
2670	7249	0.0311078	0.95374	-0.279145	0.0226692
2673	7254	-0.084343	0.627356	-0.267274	0.0382259
2720	7364	-0.156586	0.728269	-0.290544	0.00339408
2737	7406	-0.238743	0.405448	1.01144	0.00308368
2750	7433	0.388884	0.0311429	-0.150203	0.182388
2753	7438	-0.0920118	0.680251	-0.23212	0.0185683
2789	7533	-0.00704587	0.981306	-0.218654	0.0193453
2809	7584	0.0494321	0.825705	0.25932	0.0442182
2812	7592	0.0763339	0.753484	-0.209426	0.0236776
2814	7594	-0.318747	0.0887208	-0.476609	0.0219081
2815	7596	0.0901861	0.499251	-0.781216	0.000296303
2821	7621	-0.0839098	0.605004	0.504996	0.000280389
2837	7654	-0.124133	0.418991	-0.92746	0.0132102
2848	7672	-0.364923	0.0443855	0.0304516	0.839202
2849	7673	-0.0335086	0.900934	0.168781	0.0423973
2858	7713	0.0210078	0.934455	-0.388892	0.0281634
2863	7720	0.0314966	0.865572	0.204479	0.0498512
2875	7751	-0.11302	0.507241	-0.983789	0.0139354
2879	7774	0.0102118	0.96708	-0.157805	0.0493854
2882	7778	0.114792	0.518421	0.492922	0.0386895
2883	7781	-0.0260529	0.937219	0.518092	0.00099576
2905	7826	0.0587473	0.784684	0.312557	0.0292719
2918	7863	-0.32089	0.49098	-0.694594	0.0277983
2925	7879	0.186563	0.729737	-0.694378	0.00415639
2932	7886	0.0734498	0.64643	-0.33274	0.0137614
2936	7892	0.000609214	0.998518	-1.14768	6.62817e-05
2952	7924	0.0328758	0.921492	-0.289309	0.0296504
2966	7960	0.48473	0.031321	-0.246588	0.0858761
2982	7986	0.170858	0.526671	-0.318944	0.00494927
2985	7995	0.231879	0.225139	-0.738027	0.0146674
2987	8001	0.0800003	0.638013	0.390655	0.00577071
3010	8059	-0.0900819	0.603919	-0.199144	0.0217662
3012	8063	0.0405344	0.868874	0.23719	0.0339542
3015	8067	0.0807496	0.588071	-0.28284	0.0108215
3029	8108	-0.160192	0.42153	0.23627	0.0354498
3038	8120	-0.518922	0.0955037	1.01418	0.000245877
3039	8122	0.668935	0.0499744	0.128906	0.331694
3040	8123	-0.0276322	0.900553	-0.470457	0.0193383
3042	8126	-0.0359869	0.880015	-0.253448	0.0396498
3078	8212	-0.0749648	0.736247	-0.501027	0.00229558
3079	8213	-0.0758706	0.767135	-0.364285	0.00528047
3083	8225	-0.0904361	0.649399	-0.155014	0.0352688
3087	8233	-0.0726857	0.816051	1.43195	0.000951509
3101	8267	-0.218301	0.0554429	0.275486	0.0444543
3115	8305	-0.154325	0.233828	-0.311853	0.0296314
3117	8307	-0.0352545	0.867137	-0.53806	0.0106431
3120	8319	0.0526988	0.872115	-0.206564	0.0449821
3122	8323	-0.0538117	0.846212	-0.23859	0.0187299
3153	8397	-0.194485	0.505146	-0.572581	0.0458954
3159	8414	0.294356	0.344492	0.314772	0.0356019
3160	8415	0.0106228	0.96552	0.213603	0.0161912
3175	8453	-0.214348	0.347169	-0.311152	0.0363773
3177	8455	-0.0998439	0.398619	0.331876	0.00514082
3195	8492	0.158564	0.696517	-0.571465	0.0178837
3200	8501	-0.273075	0.378408	0.679053	0.0058027
3206	8521	0.560654	0.00177899	0.142446	0.443767
3208	8529	-0.344079	0.0450819	0.195265	0.0766389
3209	8530	0.182566	0.386477	0.286423	0.0140969
3210	8531	-0.241481	0.148628	0.549832	0.0031868
3216	8553	0.28068	0.363969	-1.10203	0.0109179
3220	8562	-0.13404	0.697245	0.28861	0.00942945
3228	8581	-0.150476	0.773486	1.99403	1.22488e-06
3232	8594	0.280137	0.0327176	0.0264252	0.749039
3248	8632	-0.0540276	0.770824	0.21414	0.0374019
3254	8641	0.136477	0.669175	-0.226616	0.0355066
3256	8645	0.0206407	0.947933	-0.18816	0.046431
3260	8654	0.856919	0.000537273	-0.329391	0.0936642
3263	8662	-0.121214	0.418148	0.450425	0.00139136
3267	8667	0.152137	0.299118	-0.251432	0.0334096
3292	8727	-0.0151243	0.957114	-0.613758	0.00208802
3300	8769	-0.328362	0.591496	-0.880498	0.00760358
3312	8809	-0.0655594	0.750434	0.211004	0.00634887
3316	8814	0.014204	0.960388	-0.247359	0.0360991
3319	8820	0.0379811	0.827289	-0.562688	0.0261906
3323	8832	0.0859201	0.80967	-0.227462	0.0317987
3327	8841	0.471604	0.0563927	-0.49562	0.0120394
3336	8853	0.00940415	0.971684	-0.581229	0.00390154
3356	8895	-0.0268451	0.878047	-0.553985	0.00057164
3363	8914	0.612382	0.0118233	0.165041	0.396974
3365	8919	0.32253	0.023376	0.416512	0.0058027
3380	8949	0.00907182	0.97996	0.270641	0.0355068
3382	8951	-0.0969617	0.479601	0.422128	0.00110062
3384	8954	0.0646742	0.873197	0.987712	0.00602801
3388	8961	-0.0900477	0.703835	-0.463697	0.000296011
3422	9039	-0.0026423	0.991996	-0.549481	0.00253054
3431	9057	-0.651638	0.0282573	0.0587407	0.5275
3435	9062	0.00230138	0.996016	-0.316399	0.0363773
3447	9093	-0.361189	0.307236	-0.368453	0.0101302
3452	9102	-0.247769	0.391328	-0.342025	0.0353971
3454	9113	0.0218851	0.956948	0.30844	0.00540962
3455	9114	-0.0510216	0.889716	-0.71159	0.00150656
3487	9185	0.293487	0.269794	-0.414108	0.0137614
3493	9203	0.349899	0.0248098	0.126411	0.149168
3503	9231	-0.0778908	0.775029	-0.244102	0.00965567
3509	9248	-0.050863	0.865572	-0.782591	0.000951715
3533	9299	-0.123869	0.513826	0.339481	0.0258539
3547	9322	0.429763	0.0317274	0.155783	0.484139
3553	9337	0.120351	0.416172	-0.325706	0.00243408
3564	9371	0.0620735	0.895628	0.449673	0.023779
3575	9400	-0.440445	0.0180885	0.415797	0.024202
3585	9423	-0.513383	0.00136637	0.0686313	0.420229
3591	9438	0.233721	0.467665	-0.360208	0.031958
3595	9447	0.0513688	0.895938	-0.820533	0.0171369
3606	9478	0.14089	0.470971	-0.420379	0.0219229
3607	9479	-0.955387	0.00788874	0.453541	0.0258211
3610	9484	-0.102746	0.516172	-0.301486	0.00411908
3615	9498	0.0252073	0.933994	-0.460754	0.000198295
3624	9510	0.279757	0.154017	0.487647	0.0456511
3628	9520	-0.0841599	0.52391	0.245777	0.0116065
3632	9531	0.110722	0.672516	0.173074	0.0258539
3643	9554	-0.162156	0.474336	-0.258159	0.0252713
3644	9555	-0.116928	0.674815	-0.266079	0.0393982
3657	9590	-0.0045613	0.985713	-0.355305	0.0182009
3659	9592	-0.220272	0.145412	0.489558	0.0128742
3664	9599	0.0429209	0.877375	-0.460141	0.0264021
3678	9630	-0.172237	0.528006	-0.621585	0.0013371
3683	9640	0.307652	0.0821212	-0.548268	0.00631476
3686	9643	0.165918	0.429903	0.374962	0.00842695
3691	9654	0.15935	0.362787	-0.382427	0.016171
3692	9655	0.00398602	0.993649	0.343248	0.0354498
3697	9667	-0.795886	0.0492518	0.0472208	0.628438
3698	9668	-0.0576599	0.904651	-0.700422	0.00253054
3733	9772	0.247719	0.263868	-0.557047	0.00127271
3748	9798	-0.0286593	0.910192	-0.276816	0.0090048
3755	9811	0.00286142	0.993839	0.568725	0.000430105
3768	9838	0.564375	0.0198571	-0.039653	0.744433
3770	9840	0.876143	0.00658934	0.23157	0.187335
3820	9960	0.123377	0.568902	-0.220039	0.0242988
3837	10006	0.0544692	0.825705	0.310721	0.0103252
3841	10018	-0.0800399	0.594906	0.446989	0.00568018
3845	10046	-0.0611675	0.856449	-0.779052	0.0031868
3847	10054	-0.00116574	0.997146	0.287456	0.0328042
3850	10066	-0.0761192	0.772525	-0.250594	0.0361421
3859	10084	0.0228542	0.939372	0.980463	0.000129966
3861	10086	0.364575	0.0414931	-0.207879	0.0296591
3866	10107	-0.55471	0.0187991	0.226957	0.0808218
3870	10116	-0.411873	0.6946	0.624988	0.00208802
3883	10151	-0.0874677	0.561062	-0.239841	0.0494302
3887	10156	-0.000568269	0.998644	-0.162945	0.0235407
3890	10161	-0.110115	0.484442	0.216186	0.0250743
3908	10199	0.450027	0.0432814	-0.156193	0.209535
3922	10224	0.35824	0.011697	-0.301579	0.309944
3924	10226	-0.0285578	0.965224	-0.496218	0.00822447
3925	10229	-0.0819102	0.861221	-0.583153	0.00421837
3930	10236	0.226596	0.224812	-0.401898	0.00150656
3932	10238	0.304059	0.0280775	-0.0158549	0.873778
3964	10311	-0.117464	0.719596	0.264858	0.0461439
3965	10313	0.790224	0.00543304	0.0274987	0.939367
3967	10317	-0.0756524	0.735357	0.294942	0.00406468
3975	10344	0.0192735	0.986604	-0.487096	0.0164372
3987	10363	0.0353586	0.908957	-0.301562	0.0497617
3990	10368	0.340512	0.566562	-1.1977	0.00692486
3993	10374	0.0832945	0.733971	-0.563722	0.0178662
3994	10375	0.112682	0.453077	-0.276775	0.00642368
3995	10377	-0.414126	0.032389	-0.407836	0.0120151
4019	10447	0.093174	0.664066	0.403409	0.010182
4031	10483	-0.408929	0.00752294	-0.0149849	0.874026
4048	10524	0.0803816	0.795752	1.50797	0.000123215
4058	10548	0.0174877	0.942549	-0.264972	0.0235407
4061	10558	0.206023	0.234139	0.368991	0.0267116
4074	10592	0.0317534	0.923869	-0.253515	0.0337464
4080	10605	0.102489	0.422248	0.35887	0.0095467
4085	10620	-0.0740906	0.70093	-0.217882	0.0148841
4090	10628	-0.411786	0.0120318	-0.00272601	0.986098
4094	10641	0.23663	0.0782683	0.184716	0.0310614
4096	10648	-0.466646	0.0265141	-0.0591259	0.45253
4105	10664	-0.433075	0.03551	-0.214625	0.245355
4120	10708	0.259776	0.363361	0.270559	0.047443
4124	10712	-0.298876	0.0311429	-0.091144	0.383198
4136	10740	-0.0338592	0.880239	0.271245	0.0207041
4137	10743	0.586829	0.00137884	-0.325618	0.0599982
4142	10754	0.626862	0.00517584	0.238846	0.0727815
4156	10772	0.0106195	0.982805	0.304851	0.0341479
4190	10885	0.000583391	0.998343	-0.401028	0.0331028
4193	10899	-0.0689198	0.739551	1.26491	0.0109418
4195	10902	0.129973	0.818571	-0.48789	0.0418074
4204	10921	0.424568	0.00537127	2.77164	1.22488e-06
4216	10948	0.0508236	0.856467	0.929386	0.00760358
4217	10949	-0.00203428	0.994552	-0.731103	0.000590187
4229	10984	1.38683	0.000231578	0.197733	0.0956502
4237	11001	0.168319	0.408266	-0.300285	0.00530411
4248	11025	0.00653279	0.98272	0.657193	0.0123646
4256	11048	0.307726	0.170596	-0.414849	0.00103151
4258	11052	0.121412	0.474079	0.484887	0.000998658
4276	11091	-0.331457	0.0362215	0.178401	0.0655707
4280	11098	-0.103144	0.638763	-0.209077	0.0260912
4281	11099	0.0664403	0.77794	0.694877	0.000483191
4282	11101	0.0537049	0.95739	0.833395	0.00382837
4322	11188	0.170189	0.694809	0.284167	0.00406468
4324	11200	0.168764	0.264374	-0.220967	0.0458695
4328	11209	0.0398515	0.834706	-0.426466	0.0100793
4330	11216	0.645012	0.00289302	0.0882941	0.499252
4350	11268	0.0299537	0.871154	-0.255879	0.0299197
4353	11275	0.150662	0.663784	-0.247749	0.0304843
4359	11294	-0.121736	0.50901	-0.345438	0.00400176
4377	11345	-0.20479	0.340066	0.428563	0.0137902
4378	11346	-0.125683	0.486875	0.503198	0.00150656
4389	11375	-0.0493869	0.82106	0.27037	0.0262132
4407	11416	-0.114843	0.348605	-0.446199	0.0037006
4419	11437	-0.0202908	0.96603	0.583323	0.00390154
4434	11467	0.0277895	0.898197	0.308355	0.0031868
4436	11471	-0.0146509	0.955231	-0.738396	0.00057164
4438	11473	-0.140832	0.445019	-0.761752	0.000103143
4442	11479	0.176902	0.552358	-0.193153	0.0205062
4444	11483	-0.177327	0.245394	-0.279182	0.0240823
4473	11549	-0.083082	0.693982	-0.242653	0.0116911
4481	11569	-0.0622172	0.657482	0.390292	0.0147349
4485	11573	0.0832037	0.664066	0.238331	0.0452256
4495	11590	0.00817181	0.987767	-1.24557	0.000215272
4497	11595	0.195044	0.217572	0.231686	0.0261906
4502	11605	-0.137995	0.361147	0.22943	0.0310614
4505	11613	0.569059	0.0143599	0.3014	0.0106596
4511	11624	0.0331961	0.905543	0.471093	0.00730403
4518	11640	0.0442802	0.870183	-0.499676	0.000874001
4523	11648	-0.0318711	0.871981	-0.247115	0.0308289
4524	11649	0.0951308	0.64484	0.67733	0.00408968
4533	11684	0.357261	0.0483798	-0.390656	0.0527463
4557	11767	0.27551	0.295019	0.368514	0.00399685
4579	11819	0.344627	0.0204527	-0.131849	0.186554
4592	11839	0.139437	0.344649	0.626363	0.000143458
4608	11880	0.0680956	0.786977	-0.326949	0.0316503
4628	11920	-0.0295949	0.870815	0.360581	0.0151581
4638	11941	-0.0689457	0.842361	0.57089	0.00366659
4646	11963	-0.0309593	0.871165	0.200341	0.02664
4648	11968	0.174594	0.349719	-0.192732	0.0473299
4650	11973	0.0903809	0.604873	0.205317	0.0327395
4655	11980	0.125898	0.416253	0.221209	0.027316
4659	11989	-0.0510205	0.861221	0.426373	0.0149086
4669	12009	0.198017	0.345768	-0.321665	0.0185309
4673	12021	-0.134874	0.582798	-0.223457	0.0293503
4682	12048	0.232111	0.248238	-0.359615	0.00531243
4683	12049	0.140716	0.433211	0.57992	0.015187
4689	12059	-0.291993	0.0372828	-0.0858285	0.675724
4690	12065	0.00492773	0.987481	0.454262	0.0031868
4705	12096	0.122061	0.469315	0.786668	0.000382804
4708	12100	0.161962	0.45066	0.353191	0.0331198
4712	12105	0.0237715	0.922349	0.31248	0.0353343
4723	12130	0.219478	0.140322	-0.530117	0.000443798
4727	12142	0.24581	0.157391	0.557074	0.0363773
4740	12189	-0.109316	0.674688	-0.445703	0.00891783
4748	12203	-0.048157	0.870321	0.211374	0.047111
4753	12219	-0.00902656	0.967048	0.237809	0.0296738
4755	12225	-0.577179	0.00912561	-0.109092	0.256478
4761	12243	-0.0666434	0.819861	-0.472802	0.0231031
4789	12299	-0.250136	0.234285	0.236342	0.0188136
4793	12304	0.204887	0.429903	-0.328205	0.0242661
4802	12323	-0.0599901	0.886254	-0.524474	0.0200603
4816	12352	0.317208	0.0212486	0.277011	0.0202898
4830	12400	0.289828	0.023376	-0.131222	0.584726
4831	12401	-0.583728	0.0228303	0.26248	0.215837
4849	12437	-0.289599	0.3613	-0.400243	0.00902123
4851	12441	-0.176456	0.139194	0.202233	0.0492433
4869	12490	0.0654876	0.834282	-1.2834	0.00390154
4870	12491	-0.0672788	0.759843	-0.485937	0.00191092
4872	12494	0.743788	0.00136637	0.170882	0.0551756
4878	12509	0.250582	0.0372828	0.0696955	0.581683
4885	12524	0.118749	0.601965	0.636563	0.0219715
4891	12540	-0.0864673	0.773333	0.272671	0.034215
4896	12560	-0.0511425	0.742874	-0.451746	0.00546845
4906	12584	0.118422	0.486875	-0.260308	0.0425983
4918	12617	0.0325954	0.892755	0.368667	0.00146295
4933	12659	-0.250634	0.0359632	-0.0672207	0.58653
4935	12669	0.434476	0.00537127	-0.0347778	0.796931
4936	12672	-0.0395538	0.968551	-0.274967	0.0473299
4946	12696	-0.111768	0.54743	-0.240082	0.0367466
4955	12720	-0.254923	0.0285837	-0.847618	0.00112929
4963	12734	0.355057	0.0159752	-0.753607	0.109885
4965	12738	-0.0138959	0.946248	0.307024	0.0111442
4974	12767	0.0750223	0.591136	0.274969	0.00541268
4979	12778	0.282336	0.0311429	-0.0169939	0.884054
4980	12779	0.320464	0.0317052	0.110705	0.309768
4998	12842	0.263274	0.276764	-0.378305	0.00390154
5002	12860	0.10421	0.834706	-0.38694	0.0272475
5007	12869	0.0321697	0.926444	-0.187867	0.0246831
5020	12904	0.489636	0.0173585	0.0450836	0.559382
5021	12907	0.398056	0.023376	-0.0914907	0.393284
5024	12921	0.412905	0.0198571	0.211136	0.136176
5034	12959	0.105082	0.645268	-0.36651	0.00751713
5036	12969	-0.201238	0.205863	-0.76485	0.0226696
5060	13033	-0.088222	0.54063	0.37479	0.00421837
5068	13066	-0.0747142	0.644382	-0.233158	0.0134891
5069	13072	0.126143	0.260388	0.378956	0.00185305
5071	13078	0.0772908	0.640351	0.380915	0.00251984
5075	13093	0.276736	0.0323544	-0.0532603	0.588269
5076	13097	0.150778	0.474336	1.45694	0.000382804
5080	13105	-0.254975	0.153624	1.10342	0.0018617
5082	13107	-0.347684	0.0192377	0.425996	0.0035935
5083	13108	-0.0508355	0.831942	-0.333839	0.00812877
5093	13134	0.176409	0.471647	-0.585908	0.000570836
5095	13137	-0.666286	0.0307981	-0.396021	0.0368838
5102	13161	0.034737	0.850597	0.23324	0.0137614
5109	13196	0.0312922	0.965224	-0.571259	0.00391657
5113	13211	0.4201	0.0114184	-0.25328	0.00601993
5120	13227	0.148645	0.474245	-0.678254	0.00148754
5133	13349	-0.0540336	0.864817	-0.289444	0.00555587
5160	14036	0.0203564	0.965822	1.0305	0.0252656
5164	14061	0.143479	0.37796	0.238596	0.026823
5175	14130	-0.078455	0.7665	0.565161	0.0324961
5177	14140	0.00264225	0.994504	-0.180545	0.0258539
5179	14151	-0.155798	0.814352	-0.558166	0.00510283
5180	14156	0.199279	0.41209	0.180841	0.0374547
5181	14157	0.0934726	0.708194	-0.381524	0.0108937
5183	14161	-0.100354	0.793347	0.978544	0.0145469
5192	14177	0.169677	0.419489	0.234027	0.0189513
5193	14180	-0.0397331	0.865572	-0.205992	0.0365276
5203	14209	-0.538305	0.00831901	0.109558	0.226871
5223	14314	0.0928999	0.640022	-0.357726	0.00861208
5234	14453	0.100043	0.934031	-0.684315	5.80006e-05
5236	14518	-0.0420771	0.886033	-0.182163	0.0345014
5240	14583	-0.118425	0.780591	-0.304678	0.00918108
5248	14626	0.247089	0.0313809	0.241066	0.198318
5254	14695	-0.224388	0.598075	-0.359406	0.00717479
5267	14916	0.231142	0.794509	-0.900935	0.00145341
5276	15019	0.0560339	0.820097	-0.230319	0.0385378
5278	15037	0.141479	0.374412	-0.369543	0.00429384
5290	15410	-0.326637	0.414217	-0.620706	0.00209206
5319	15638	-0.732959	0.000962317	-0.0813201	0.292898
5322	15668	-0.446207	0.0850076	0.280942	0.00508905
5330	15775	0.0802905	0.693605	-0.633542	0.00774531
5337	15848	-0.0538732	0.714953	0.213511	0.0319297
5347	15866	0.04609	0.794477	0.264513	0.0124614
5348	15872	0.710399	0.0362215	0.688296	0.00885243
5352	15885	0.37303	0.00765572	-0.152823	0.650609
5354	15889	0.652883	0.000913203	-0.0292159	0.819831
5358	15894	0.0290125	0.886775	0.231503	0.0385378
5362	15904	0.134929	0.634231	0.686653	0.00231628
5364	15931	-0.127787	0.658371	-0.583903	0.00454133
5389	16314	-0.0202523	0.917932	-0.268899	0.0402891
5394	16325	-0.462753	0.511442	1.72986	0.00185305
5407	16352	0.025675	0.937996	0.24437	0.0436045
5416	16374	0.191058	0.479611	-0.248297	0.0239626
5417	16375	0.0701806	0.853525	1.20776	7.6197e-07
5420	16378	0.0438955	0.911606	0.344441	0.00971511
5447	16917	-0.379994	0.00835554	0.369841	0.0214413
5463	16996	-0.125994	0.275374	-0.354316	0.0356019
5467	17005	-0.0760001	0.839267	-0.215882	0.0402433
5474	17027	0.0687747	0.77141	-0.432495	0.00284398
5477	17039	0.0974396	0.664066	0.941366	0.0219081
5484	17060	-0.412799	0.0387522	-0.0113049	0.980253
5486	17063	-1.20619	6.58148e-05	-0.0117174	0.947736
5502	17129	-0.249683	0.821242	-0.416002	0.00602801
5515	17155	-0.317566	0.0430055	0.0675051	0.566266
5538	17609	-0.0490087	0.852431	-0.317849	0.00880758
5564	17737	-0.0789409	0.816363	0.57594	0.0388654
5587	17926	0.0461836	0.807929	0.277239	0.0200261
5591	18000	0.050195	0.709258	0.299161	0.0185826
5593	18151	0.0803135	0.75765	-0.248929	0.0442182
5595	18162	-0.0293215	0.913759	-0.644851	0.00296492
5625	18269	0.456333	0.00239033	0.41264	0.118533
5628	18279	-0.0853547	0.805081	0.759589	0.000238343
5635	18315	-0.218588	0.637684	0.683531	0.0036623
5636	18317	-0.951709	0.0119004	0.20288	0.319864
5649	18368	-0.349146	0.0298352	0.427395	0.00397974
5651	18379	0.582859	0.0430055	-0.0678228	0.732921
5653	18390	0.09543	0.616211	-0.365093	0.0221229
5657	18404	-0.332424	0.145786	0.448457	0.0254575
5661	18425	2.6513	1.02123e-06	1.30103	0.00251984
5689	18611	0.0484175	0.912763	0.604881	0.00263667
5702	18649	-0.0660282	0.674688	-0.268272	0.0106596
5709	18678	0.70206	0.00442987	0.0991567	0.435003
5721	18741	0.0651676	0.819315	0.843905	0.00589622
5728	18765	0.158225	0.253991	0.445496	0.00369205
5736	18818	-0.0446367	0.849591	-1.63252	0.000360932
5748	18882	-0.439928	0.0372184	-0.262451	0.432617
5752	18898	0.208382	0.315646	0.261032	0.0479356
5753	18901	0.0683826	0.749999	0.572628	0.00760358
5758	18923	0.0555757	0.910342	-0.605863	0.0108843
5791	19064	-0.0621036	0.789717	-0.531717	0.00224793
5810	19229	2.47502	0.0539061	-1.4993	0.0344004
5812	19232	0.0509081	0.898671	0.952157	0.00113091
5819	19283	0.107967	0.861221	0.794567	0.0251799
5834	19540	-0.00513822	0.987786	-0.181487	0.0458954
5838	19560	0.0971275	0.53175	0.427448	0.022298
5869	20065	0.492184	0.00912561	-0.154421	0.347297
5873	20081	0.0734728	0.697245	0.205239	0.0226692
5875	20084	0.930204	0.0328977	-0.00558995	0.967518
5877	20088	-0.0154546	0.943713	0.418183	0.0234619
5882	20097	0.0927681	0.516172	0.208457	0.0435224
5898	20146	0.415632	0.0120318	0.111564	0.145834
5901	20152	-0.019122	0.934031	-0.680127	0.00244803
5904	20162	-0.537177	0.0189299	1.43412	0.0115579
5905	20165	0.414814	0.0361072	0.34038	0.096519
5907	20167	0.0227417	0.910192	0.373838	0.0409794
5919	20189	-0.0213377	0.925271	0.199465	0.0431286
5943	20251	0.322035	0.0326426	-0.0125447	0.911809
5961	20327	0.010744	0.961693	0.386195	0.0316503
5964	20331	0.0288103	0.952868	1.00469	0.00035658
5977	20367	-0.0758209	0.569617	0.378398	0.0271164
5992	20414	-0.0628709	0.75169	0.619886	0.00272808
5993	20417	1.1131	0.00391363	-0.171632	0.0773039
6005	20453	-0.303799	0.131731	-0.815863	0.00028154
6006	20454	-1.20091	0.000231578	2.13288	1.22488e-06
6011	20471	-0.241334	0.247833	0.248783	0.0418821
6015	20482	0.00283056	0.993613	-0.202892	0.0375988
6017	20489	0.0795661	0.773486	-0.454057	0.000223683
6021	20500	0.149252	0.351334	0.321036	0.0081897
6022	20508	0.225374	0.456089	0.409824	0.00429384
6025	20512	-0.205224	0.0807841	0.252908	0.0256443
6031	20540	-0.691903	0.00328434	-2.82706	0.00546845
6042	20569	-0.306082	0.023376	-0.28535	0.0682833
6045	20576	-0.691006	0.0180885	-0.484625	0.0222201
6050	20590	0.0731406	0.590721	-0.286122	0.0162615
6065	20659	1.16422	0.00463623	-0.622317	0.0202898
6070	20665	-0.514502	0.00115979	-0.148938	0.16347
6074	20680	-0.323695	0.0498372	0.165628	0.0779148
6085	20701	0.0933128	0.712239	0.526128	0.0286869
6094	20719	-0.617368	0.0284916	0.0507049	0.543523
6099	20742	-0.160629	0.808032	0.285023	0.00730403
6109	20827	-0.238121	0.217684	-0.484986	0.0127886
6110	20829	-0.656119	0.00799413	0.277397	0.0970418
6114	20861	-0.317351	0.0240837	0.173967	0.352207
6116	20867	0.0854966	0.849689	-0.35506	0.0434635
6118	20870	0.109129	0.422741	0.406042	0.00185305
6133	20915	-0.255336	0.034262	-0.101617	0.177188
6134	20917	-0.102706	0.705538	-0.554189	0.0251799
6151	20956	-0.177621	0.384515	0.421328	0.00111257
6154	20967	-0.318667	0.0228433	-0.340591	0.00810919
6155	20968	-0.0423096	0.832065	0.253415	0.0130784
6163	20990	0.729306	0.0483798	-0.171238	0.392095
6166	20999	0.018637	0.956462	0.208637	0.0343893
6167	21002	0.30331	0.028558	0.0855247	0.466434
6176	21021	-0.0288784	0.925884	-0.271047	0.0305847
6185	21040	0.141719	0.521387	0.452217	0.00501256
6198	21068	0.57023	0.00638092	-0.0194563	0.814592
6204	21083	-0.0489191	0.810092	-0.622524	0.0120902
6211	21120	-0.0795407	0.522732	0.172603	0.0493854
6213	21132	-0.0605744	0.802644	-0.419394	0.0146975
6229	21173	0.00267462	0.993719	-0.199286	0.0483771
6230	21175	0.0351882	0.888304	-0.182159	0.0376029
6243	21216	-0.0622397	0.873197	0.181335	0.0493854
6251	21237	-0.0685915	0.729737	0.216787	0.0498735
6263	21267	-0.100393	0.604173	-0.227988	0.023894
6269	21304	0.256447	0.133722	-0.666993	0.0176468
6270	21312	-0.310962	0.0228414	-0.0298268	0.821656
6272	21319	-0.478411	0.0232433	0.201186	0.466434
6276	21328	-2.18759	0.000157573	0.147011	0.191323
6281	21353	-0.00858763	0.974581	0.456012	0.0398826
6283	21357	0.0540681	0.781941	-0.323366	0.0258539
6293	21398	-0.026817	0.898671	0.233518	0.0374108
6302	21428	-0.00665354	0.985171	-0.377643	0.0210328
6303	21564	0.0349609	0.864817	-0.205802	0.048918
6304	21610	-0.300242	0.0310054	-0.194178	0.16347
6312	21941	-0.0055493	0.988372	0.343475	0.0105221
6320	22219	0.364442	0.0281712	0.119448	0.455537
6321	22223	-0.110089	0.74416	0.576259	0.00139071
6328	22410	0.0546063	0.86056	-0.276386	0.0260912
6331	22419	-0.102747	0.556805	-0.393746	0.0100793
6347	22477	0.0424828	0.884317	0.177137	0.0466398
6366	22566	-0.117556	0.50983	-0.340942	0.0092224
6371	22586	-0.560611	0.0198571	-0.0637171	0.820146
6378	22628	-0.00975005	0.970744	-0.223339	0.0215994
6383	22649	-0.171122	0.468663	0.858467	0.00137877
6397	22695	-0.102394	0.609542	-0.310158	0.0101258
6411	22740	0.272913	0.0229187	0.279215	0.0356059
6412	22742	0.161469	0.351788	-0.221976	0.013655
6414	22753	0.32762	0.0225685	-0.249198	0.111036
6415	22758	-0.0343934	0.910524	0.195764	0.00902123
6424	22799	-0.00442161	0.989306	-0.577809	0.00160482
6463	22933	-0.0010768	0.998669	-0.574775	0.000358534
6465	22943	0.0534097	0.786992	0.167308	0.0249602
6477	22991	0.0554733	0.84542	-0.190067	0.0488432
6483	23002	-0.0427587	0.85516	0.186895	0.0467214
6489	23024	0.155743	0.176311	-0.275356	0.0108215
6491	23032	-0.117156	0.837616	-0.247454	0.0442314
6494	23042	0.337518	0.00870834	-0.631718	0.0154793
6499	23060	-0.0318533	0.963453	0.407287	0.00390154
6507	23088	0.0840757	0.633312	0.830014	2.46554e-05
6508	23089	-0.103956	0.59364	-0.379996	0.0473299
6515	23111	0.0660953	0.89751	-0.808113	0.00785385
6517	23117	0.124622	0.554372	-0.475236	0.0167444
6519	23121	0.296642	0.0361072	-0.671171	0.00108176
6520	23123	0.316497	0.0372917	-1.00783	0.00577071
6521	23132	0.245138	0.377306	-0.863513	0.00574749
6533	23209	0.187272	0.408158	-0.398985	0.00243408
6550	23324	-0.226793	0.874588	-3.35367	5.98416e-05
6551	23328	0.125191	0.816794	-0.331412	0.0466434
6562	23377	-0.0416118	0.880201	-0.297149	0.0244812
6564	23379	0.0464563	0.888615	-0.219765	0.0236176
6566	23384	-0.365002	0.00442987	0.0927418	0.391069
6567	23385	0.0583168	0.844109	-1.11506	0.00474388
6582	23450	-0.0167084	0.94668	-0.569588	0.0102538
6588	23475	0.210117	0.258567	-0.297828	0.0457327
6591	23484	0.142283	0.393989	-0.207157	0.0455359
6596	23522	0.0697163	0.84542	-0.276825	0.0193453
6600	23544	-0.0169151	0.9375	-0.536606	0.0276288
6601	23546	-0.477767	0.00298822	-0.25159	0.125101
6609	23588	-1.96805	3.81175e-05	0.0904277	0.428898
6613	23629	0.079311	0.742823	-0.234929	0.0452256
6617	23645	0.0502791	0.868393	0.448966	0.028115
6619	23654	-0.0969837	0.866829	-2.00401	0.000129966
6624	23682	-0.0724808	0.753484	2.09963	0.000704842
6626	23692	-0.0493325	0.789287	0.235648	0.0387025
6641	23789	-0.0160515	0.93705	-0.387023	0.0189513
6644	24122	-0.056452	0.798473	0.169545	0.0363773
6647	24535	-0.030281	0.914546	-0.263308	0.0379678
6648	24678	-0.0905504	0.740975	-0.289819	0.00898159
6652	24934	0.0384257	0.834553	0.290076	0.00873264
6655	24944	-0.102761	0.723301	-0.295885	0.0133534
6665	25286	0.0283718	0.918722	0.42918	0.00904078
6668	25624	-0.204139	0.0702266	-0.527027	0.00956366
6671	25661	0.27909	0.210671	0.330831	0.0205062
6673	25745	0.0667557	0.810341	0.199522	0.0482748
6686	26431	0.0218119	0.951224	-0.271443	0.0330999
6704	27027	-0.0227878	0.928085	-0.283481	0.0494302
6706	27040	-0.0389328	0.921329	-0.351297	0.0190439
6714	27095	0.190513	0.725168	-0.887773	0.00449333
6715	27354	-0.406014	0.0151692	0.0972628	0.287409
6721	27415	-0.0164886	0.963453	-0.410898	0.000704842
6722	27540	-0.266086	0.131254	-0.238189	0.0360536
6738	27862	-0.361975	0.0198922	-0.234131	0.0628221
6765	28264	0.0409214	0.808212	-0.324524	0.0120151
6788	30957	-0.411831	0.0455912	-0.215716	0.117298
6795	30976	0.139945	0.224812	-0.259378	0.0104089
6797	30982	-0.287238	0.245394	2.84694	6.33593e-07
6798	30987	0.67695	0.498006	-1.58514	0.0385509
6804	31015	0.0107137	0.98824	-0.999065	0.0117771
6817	31075	0.573551	0.00334543	-0.856702	0.000698183
6819	31087	0.0163966	0.932631	-0.268548	0.042273
6829	31121	0.450303	0.493541	-0.636233	0.00142211
6831	31126	-0.204897	0.342478	-0.153875	0.0325801
6839	31140	0.173708	0.73552	-0.673156	0.00298063
6846	31181	-0.33057	0.335902	-0.732185	0.0171653
6850	31194	0.199414	0.265366	-0.28869	0.0188136
6852	31199	0.385811	0.0228414	0.821427	0.00110853
6881	31262	0.232646	0.162957	-0.347887	0.00598299
6885	31276	0.520932	0.256854	0.771223	0.0102006
6886	31281	0.0186651	0.956337	-0.236663	0.013271
6887	31286	-0.233736	0.626533	0.248507	0.0136144
6892	31298	-0.691156	0.00047369	0.99321	0.0021244
6893	31301	0.86715	0.00117727	0.0125477	0.937682
6915	31370	0.33949	0.0294803	-0.181165	0.372759
6921	31386	-0.0980833	0.79378	-0.333314	0.0243091
6931	31404	0.0800231	0.927966	-1.24646	0.00227171
6933	31406	1.16658	0.00610464	0.38541	0.0304998
6966	32020	-0.0189649	0.971656	-0.220113	0.0379678
6976	32052	-0.0946496	0.696943	0.436274	0.00858664
6981	32078	-0.196204	0.217684	-0.366165	0.0296366
7001	32142	0.388798	0.0422127	-0.0602468	0.83201
7009	32157	-0.0846159	0.656428	-0.155777	0.0361421
7016	32193	0.011321	0.959776	0.701921	0.00145341
7021	32202	-0.123596	0.582555	-0.392204	0.00241397
7030	32232	0.109078	0.668378	0.39213	0.00619166
7037	32243	-0.436984	0.0310054	-0.358591	0.0338683
7038	32244	-0.00805241	0.973634	-0.143965	0.0482748
7056	32288	-0.0510912	0.895191	-0.7269	0.0185683
7057	32289	0.0966165	0.672689	-0.879976	3.36715e-05
7059	32297	0.623344	0.00521631	0.0932704	0.579611
7060	32300	-0.116967	0.755564	-0.314226	0.01085
7081	32352	-0.196695	0.801162	-0.247725	0.00574749
7102	32399	-0.154828	0.384911	-0.33404	0.0189539
7105	32403	0.599124	0.0125179	-0.030886	0.707477
7106	32405	-0.17818	0.450063	-0.411459	0.0126883
7109	32414	-0.289334	0.0187991	-0.043739	0.684125
7114	32425	0.587106	0.011033	0.24823	0.0509203
7116	32427	-0.167161	0.19167	-0.211785	0.0394004
7117	32428	-0.0152895	0.956337	-0.287284	0.0449821
7128	32444	0.481245	0.00912561	0.722817	4.79044e-05
7135	32466	-0.126867	0.513809	0.289728	0.0396498
7140	32484	-0.0662475	0.615272	0.614647	0.00150656
7145	32495	-0.172878	0.309649	0.776077	0.0067205
7154	32520	-0.00394787	0.990649	-0.214483	0.0262807
7163	32539	0.178426	0.683421	-0.541402	0.00652116
7169	32550	-0.0993847	0.54743	-0.330271	0.0102006
7177	32570	-0.262371	0.374444	-0.551109	0.00142211
7188	32590	0.418554	0.00276811	-0.0783781	0.462886
7190	32596	-0.139144	0.278637	0.4124	0.00585463
7197	32608	0.314836	0.0443855	0.153135	0.279595
7198	32609	0.0444699	0.861221	-0.208391	0.0484421
7201	32615	-0.177251	0.276764	0.232338	0.0139354
7245	32754	-0.516862	0.165152	-0.644975	0.0136501
7247	32760	0.146646	0.399729	0.228904	0.047888
7249	32763	-0.0211356	0.922279	0.162367	0.0437101
7281	33836	0.02229	0.944003	-0.512003	0.0438707
7284	34137	-0.0367113	0.913951	0.265598	0.00870101
7285	34248	-0.481212	0.0233482	-0.0514501	0.645584
7297	34695	-0.182881	0.554997	0.553848	0.0196922
7300	34714	0.0317749	0.890992	0.490488	0.00963553
7302	34718	-0.0520556	0.78386	-0.31592	0.00481632
7319	35098	0.0227484	0.923869	0.307364	0.00481632
7322	35221	-0.21584	0.0874321	-2.2111	0.00408982
7342	35412	0.0535033	0.820097	-0.546107	0.00231628
7354	35606	-0.428577	0.0445457	0.504916	0.0138303
7359	36040	-0.325617	0.0140897	-0.241417	0.0665916
7364	36065	-0.114557	0.653071	0.614333	0.00642368
7374	36159	0.139108	0.257925	0.341991	0.023779
7391	36278	0.563197	0.00537127	0.946889	0.00241397
7394	36321	0.0283501	0.924591	-0.295902	0.0401409
7395	36322	0.269592	0.100635	-0.907284	0.00298063
7396	36327	0.0126471	0.971443	-0.238818	0.0458954
7401	36381	0.276531	0.0307851	-0.697483	0.000874001
7403	36388	0.132242	0.430404	-0.811906	0.00096844
7407	36398	0.818234	0.00391363	0.0711391	0.321282
7408	36399	0.269069	0.0379055	0.354141	0.0132439
7410	36404	-0.154053	0.434685	0.213855	0.00634887
7412	36411	0.194386	0.311606	0.51163	0.00232439
7422	36472	-0.132974	0.809265	-0.574535	0.00333235
7431	36931	-0.556855	0.0117867	-0.061716	0.534295
7434	37089	-0.0509295	0.867137	0.189016	0.0431775
7436	37125	0.244829	0.582452	0.363299	0.00150656
7437	37159	0.178372	0.270663	-0.815345	0.0312257
7438	37198	0.150783	0.354874	0.431317	0.0449821
7441	37251	0.737604	0.0198571	0.0353793	0.835148
7444	37258	0.316242	0.0532439	0.440912	0.00519321
7455	37286	-1.12294	0.00186595	-0.887658	0.0070112
7457	37289	1.26722	0.00216296	0.227765	0.0984759
7461	37296	0.0783805	0.675858	0.286599	0.0111361
7463	37298	-0.130269	0.59364	0.234949	0.0262043
7465	37304	-0.110457	0.64394	0.406041	0.0245594
7469	37314	-0.0444574	0.816488	0.372161	0.0180232
7474	37333	-0.00402407	0.987149	2.0673	0.00155459
7482	37356	1.06279	0.000537273	-0.259884	0.0128283
7483	37357	-0.0367439	0.957618	1.24504	0.00652116
7484	37358	0.57041	0.0528064	0.37951	0.0219715
7503	37455	0.191193	0.642092	-0.494486	0.00150656
7504	37457	-0.0431069	0.863511	0.315083	0.0310383
7521	37496	0.281238	0.023376	0.107822	0.271138
7528	37521	-0.062833	0.889716	0.400317	0.0388746
7534	37536	-0.0198422	0.932038	0.345248	0.00227171
7535	37537	0.0114311	0.962843	-0.243384	0.00447546
7541	37553	0.136605	0.525823	0.436134	0.0193381
7542	37554	-0.024163	0.925271	0.705378	0.00845084
7543	37558	-0.233111	0.129729	-0.369172	0.0108215
7553	37590	0.523891	0.0029546	0.224386	0.0526751
7556	37593	0.258104	0.0371098	-0.0757908	0.384834
7558	37608	0.242298	0.402228	-0.631827	0.00103421
7559	37612	0.0150822	0.956337	-0.36712	0.00178909
7571	37642	-0.0766197	0.718093	-0.818599	0.00268435
7574	37649	0.0404298	0.801162	-0.203408	0.0385378
7580	37664	0.0315797	0.895627	-0.258518	0.0179579
7583	37667	-0.131229	0.463903	0.509114	0.000458794
7588	37691	-0.0259912	0.929787	0.20348	0.0102452
7589	37694	-0.227199	0.0951702	-0.367311	0.0177066
7591	37696	-0.149695	0.360857	0.463204	0.0436045
7614	37752	0.0375167	0.869581	0.237325	0.0251141
7620	37765	0.166204	0.395961	-0.300162	0.0234359
7621	37766	-0.0927407	0.705721	0.320154	0.0358331
7638	37854	0.316429	0.032897	0.0199382	0.869924
7640	37857	0.0114172	0.967709	-0.2678	0.00632072
7643	37874	0.120769	0.417021	0.705305	0.00388084
7646	37882	-0.0959414	0.585142	-0.247634	0.0310373
7647	37888	-0.195236	0.507952	0.467047	0.00921339
7654	37906	-0.135073	0.474336	-1.13106	0.040267
7658	37912	0.223423	0.51875	0.201179	0.0494302
7661	37921	-0.0313615	0.937867	-0.35761	0.00519825
7662	37922	-0.17022	0.451856	-0.428388	0.0104431
7668	37929	-0.00648879	0.982983	-0.581213	0.00110062
7669	37931	0.0859968	0.593463	-0.237296	0.00902123
7686	37971	0.601007	0.00343669	0.303431	0.00454133
7689	37974	0.38882	0.0310054	0.464074	0.00135476
7694	37987	0.19003	0.257747	0.253144	0.047787
7715	38066	-0.328034	0.0282573	0.0890484	0.367828
7719	38080	0.252639	0.235022	0.401201	0.00342574
7721	38089	0.248391	0.14998	0.263445	0.0274112
7726	38097	0.137674	0.588199	0.223605	0.0262147
7734	38122	-0.0365637	0.850893	-0.245225	0.0473014
7736	38129	-0.385795	0.00216296	-0.0670133	0.395067
7745	38151	0.29251	0.185893	0.319057	0.00288127
7753	38170	-0.0183573	0.960388	-0.23376	0.0469451
7762	38186	-0.171905	0.664758	-0.300858	0.00907665
7763	38187	-0.56479	0.00177899	-0.0440021	0.791349
7769	38206	-0.125407	0.690227	-0.141263	0.0498512
7779	38233	0.166261	0.51716	-0.331986	0.0305728
7781	38235	1.92707	0.000291576	-0.0942467	0.851447
7799	38286	0.0328716	0.914991	-0.18637	0.0181808
7805	38298	-0.419537	0.167378	1.3952	7.30827e-06
7815	38834	0.0759923	0.630547	-0.254023	0.0281634
7819	39141	0.272852	0.0484185	-0.372915	0.00140198
7827	39746	0.120625	0.399635	-0.251694	0.0427748
7828	39748	-0.0595681	0.780591	0.315336	0.0265434
7832	39963	0.0748736	0.837962	-0.215552	0.0341278
7843	40587	0.210653	0.297587	-0.460236	0.0262197
7846	40604	-0.0859025	0.515501	0.202634	0.0477139
7849	40617	0.0835705	0.754476	-0.196356	0.0292335
7856	40653	0.213016	0.223234	0.427706	0.00150656
7861	40681	-0.0995007	0.809298	-0.248686	0.0479836
7869	40716	-0.0182832	0.955231	0.251059	0.0307646
7879	40764	0.0996961	0.859117	0.439103	0.0172977
7896	40820	-0.430362	0.0325364	0.0163185	0.927685
7899	40823	0.108987	0.404989	0.184352	0.033132
7900	40825	-0.13567	0.679713	0.610954	0.00523324
7901	40826	-0.538346	0.0329201	0.392373	0.0064822
7904	40841	0.0708069	0.736247	0.525577	0.0081897
7906	40845	0.599017	0.0067087	0.164597	0.152484
7907	40846	0.0987632	0.485751	0.287082	0.0246831
7909	40848	0.0257672	0.888304	-0.277546	0.00977423
7910	40849	0.423726	0.00660993	0.0918075	0.354211
7912	40855	-0.0834351	0.655424	0.222256	0.0182009
7913	40858	0.123414	0.304853	-0.268819	0.0402891
7915	40861	1.04767	0.00132456	0.265904	0.0720773
7929	40906	0.122171	0.669175	0.633572	0.000296011
7960	40986	-0.293392	0.483759	-0.412728	0.0106431
7966	41000	0.376447	0.0120318	0.166168	0.276325
7969	41008	-0.0438375	0.888149	0.146191	0.0458566
7978	41036	0.0646464	0.821237	0.341343	0.0119702
7982	41042	0.0984201	0.77141	-0.230786	0.034099
7989	41065	-0.706567	0.0175837	0.828382	0.0074697
7993	41075	0.543287	0.00171036	-0.0619722	0.882547
8001	41098	0.0706901	0.655683	0.19791	0.0289974
8009	41118	0.120301	0.280171	0.217065	0.0148837
8022	41172	-0.0449524	0.902395	-1.66709	4.15916e-06
8031	41195	-0.521477	0.0823473	1.60769	0.0400972
8036	41206	0.00087513	0.997146	0.183936	0.0355066
8040	41214	-0.431492	0.0067719	0.222257	0.141129
8056	41249	-0.206879	0.566562	-0.353024	0.0128302
8065	41273	0.392265	0.00488397	0.321267	0.0473883
8066	41275	-0.0772351	0.773473	-0.490149	0.0227029
8069	41286	-0.450138	0.0317274	-0.509651	0.0111154
8071	41298	0.96178	0.000322131	0.0752468	0.421742
8072	41305	-0.108556	0.449178	-0.405646	0.0286649
8080	41325	0.0243584	0.908957	-0.506656	0.00241397
8104	41394	-0.113664	0.611062	0.336856	0.00519321
8106	41405	-0.32315	0.0828152	-0.512106	0.000308378
8107	41418	-0.149409	0.686126	0.362849	0.00339408
8113	41432	0.00213713	0.997146	-0.357798	0.0284973
8114	41443	0.248558	0.0443855	-0.170685	0.22078
8116	41449	0.177316	0.697245	-0.754316	0.00289235
8124	41469	0.44819	0.0536427	-0.221903	0.0463104
8131	41486	0.0504849	0.750434	-0.355905	0.0350351
8133	41489	-0.00590556	0.985713	-0.437186	0.0114071
8134	41490	-0.173225	0.265987	0.211939	0.0281634
8136	41494	0.272548	0.131817	-0.717039	0.000238343
8149	41528	0.0453058	0.819929	0.176435	0.0365276
8154	41535	-0.0894168	0.749656	-2.19365	0.000174922
8160	41557	0.0298388	0.908957	-0.198445	0.0412711
8163	41572	0.487137	0.0171151	-0.0493895	0.763083
8168	41586	-0.220505	0.349719	-0.465525	0.0217677
8172	41601	-0.0793852	0.601965	-0.228823	0.0120151
8181	41627	0.336393	0.0198571	0.0426845	0.57798
8193	41655	0.0207858	0.921492	-0.323851	0.0112709
8210	41693	-0.163865	0.241579	0.70058	0.00202628
8211	41695	-0.850045	0.0159752	-0.0248541	0.799533
8212	41696	-0.356937	0.0280956	0.108087	0.425297
8215	41703	0.401936	0.0302128	0.00463843	0.969892
8218	41714	0.0359499	0.84057	0.237603	0.0225079
8246	41816	0.225618	0.463757	0.388289	0.0413529
8248	41824	0.0785488	0.805622	-0.330465	0.00148754
8251	41830	-0.0971647	0.688746	0.60106	0.000636904
8253	41858	0.048531	0.750434	-0.479352	0.000783269
8263	41888	0.0156811	0.947006	0.1427	0.047787
8266	41893	-0.492715	0.0236435	0.145605	0.181102
8269	41911	0.329493	0.0316956	-0.105553	0.361523
8275	42740	0.0544271	0.865572	-0.449853	0.0332862
8291	43997	0.112005	0.493748	0.431538	0.00176959
8292	44029	-0.0775652	0.706131	1.17723	1.02213e-06
8301	44224	0.973775	0.00022227	-0.627363	0.000246704
8305	44237	0.500784	0.0874447	1.21922	0.000583947
8309	44324	0.401435	0.0137045	-0.315401	0.129774
8311	44374	0.0786764	0.903443	-0.550934	0.00154822
8327	44592	0.0209295	0.92829	-0.263593	0.0365598
8349	45165	-0.175925	0.471642	-0.218846	0.0472645
8352	45228	-0.10861	0.734668	-0.234416	0.0269925
8354	45411	0.402705	0.0443855	0.114693	0.21395
8360	45440	-0.0744235	0.845093	0.230474	0.0108266
8370	45504	0.0397377	0.888615	0.480104	0.00552072
8380	45603	-0.00498234	0.987149	-0.230004	0.013555
8382	45620	-0.0438762	0.879052	0.603877	0.000588465
8383	45622	0.123073	0.381645	0.171464	0.0402433
8385	45639	-0.0253049	0.932631	-0.275797	0.0446722
8395	45688	-1.06649	0.00537127	-0.0506863	0.676931
8399	45749	0.334172	0.0519324	1.11706	0.00150656
8405	45851	0.481049	0.00685141	0.213127	0.2545
8410	45949	0.0147022	0.968407	0.61893	0.00251984
8428	47492	-0.195889	0.282041	0.255212	0.0393982
8435	47906	0.348646	0.061386	0.560538	0.00768987
8441	47928	0.448615	0.00139379	0.194263	0.0536853
8465	48153	0.0803069	0.676123	0.366494	0.0376029
8466	48157	0.0473035	0.878047	-0.795289	0.000431406
8473	48274	0.110566	0.693982	-0.318741	0.0177445
8475	48276	0.533686	0.00185119	0.0795688	0.207299
8491	48431	-0.37648	0.0180885	0.650941	0.00682401
8496	48468	0.0533556	0.742823	-1.84812	7.30827e-06
8561	49422	-0.0524155	0.763617	-0.187781	0.0242661
8570	49516	-0.0438201	0.780591	-0.666587	0.000583947
8577	49537	-0.254494	0.0979935	-0.418602	0.0123519
8580	49559	0.62562	0.0162576	-0.178203	0.152451
8586	49606	0.715406	0.00297065	0.00743353	0.945006
8593	49646	-0.0144503	0.968407	0.212162	0.0231302
8597	49694	0.00973305	0.976119	-0.291909	0.025853
8601	49713	-0.0367397	0.881803	-0.211618	0.014106
8620	49895	-0.280649	0.0443855	-0.0121491	0.924323
8621	49896	-0.122425	0.553886	0.439188	0.0127886
8624	49912	-0.0201972	0.934031	0.187815	0.0256443
8632	49994	0.0289104	0.879044	-0.268655	0.0452256
8644	50482	-0.053409	0.796308	-0.591127	0.000718442
8653	51183	0.151568	0.261149	0.53033	0.00812877
8659	51668	-0.0197461	0.978729	-0.378877	0.00612272
8661	51693	0.0134219	0.971352	-0.226005	0.0331028
8680	52156	0.145702	0.475537	0.70998	0.0393982
8681	52163	-0.287391	0.0232433	0.377519	0.00429384
8704	54453	-0.024145	0.890241	0.349513	0.0382042
8708	55426	-0.0225518	0.925884	0.292055	0.00390154
8713	55434	0.022038	0.915986	-0.433815	0.0108285
8715	55437	-0.338376	0.0486621	0.422363	0.0301648
8718	55449	-0.12659	0.489751	0.363548	0.00531243
8725	55467	0.245242	0.0432814	-0.00351351	0.981592
8726	55469	0.352217	0.084637	-0.467591	0.0355066
8729	55480	-0.184538	0.0921991	0.186462	0.0433172
8737	55496	0.161309	0.300147	-0.566157	0.0231302
8746	55539	0.0831103	0.647765	0.179371	0.0151855
8763	55588	0.31006	0.247582	-0.186449	0.0335162
8765	55593	-0.139911	0.545602	-0.390421	0.00546845
8767	55599	-0.324263	0.0198571	0.680387	0.0959393
8771	55610	0.154643	0.383973	-0.201517	0.0393982
8775	55616	0.0223641	0.918895	-0.219907	0.0185683
8784	55632	-0.0714861	0.659971	0.664	0.002402
8803	55685	-0.0452143	0.809262	0.394268	0.000590187
8806	55691	-0.0447893	0.800833	-0.22199	0.0393157
8809	55699	-0.12936	0.511465	-0.286699	0.00478298
8813	55703	-0.787623	0.00489821	-0.0395134	0.83405
8834	55770	0.532315	0.000913203	-0.223763	0.0471099
8843	55811	-0.173751	0.616277	-0.302264	0.0402433
8844	55812	0.00224778	0.994465	0.516989	0.00717479
8847	55823	0.273812	0.11634	0.688161	0.00163589
8861	55852	-0.807032	0.00343669	0.100293	0.397645
8862	55857	0.194557	0.131731	-0.256208	0.00889072
8865	55864	-0.147138	0.331105	-0.274002	0.023894
8869	55873	1.21953	0.041862	0.0824132	0.491361
8872	55884	-0.0609763	0.696206	0.571105	0.00116475
8882	55921	-0.0125449	0.971456	-2.76822	0.00445078
8884	55925	-0.462807	0.316928	0.57621	0.00262866
8890	55938	0.2613	0.0372828	0.00722295	0.955028
8908	55975	0.111967	0.399182	-0.161365	0.0262933
8918	56029	-0.0134617	0.9755	-0.533101	0.00178909
8921	56073	-0.317191	0.0415765	-0.0737107	0.624205
8927	56150	0.102613	0.541551	0.646313	0.00066568
8929	56208	0.0928595	0.542492	-0.148171	0.0398703
8935	56282	0.634799	0.028558	-0.0228193	0.91321
8941	56320	-0.0426296	0.859407	0.414874	0.0064822
8951	56411	-0.031151	0.941647	-0.564698	0.0267116
8954	56417	-0.347176	0.0397278	-0.242357	0.059482
8955	56424	0.0859019	0.594906	-0.287952	0.0106596
8967	56470	0.324036	0.032897	0.429669	0.00531243
8977	56521	0.112496	0.745596	0.602868	0.0302575
8986	56555	0.121319	0.833012	-0.214724	0.0495909
8995	56580	-0.153457	0.493541	-0.521906	0.0035935
9000	56594	-0.0426219	0.926064	1.32793	6.68895e-06
9003	56605	-0.0344101	0.922491	0.437078	0.00214894
9007	56670	0.589365	0.0236435	0.185567	0.423545
9008	56672	-0.110342	0.670298	0.274707	0.019348
9016	56694	-0.603847	0.00132456	-0.088776	0.459456
9030	56741	0.358301	0.0253044	-0.112597	0.172271
9031	56743	0.272254	0.200171	0.382552	0.00651744
9032	56745	-0.0746384	0.688242	-0.203791	0.0480974
9034	56754	0.151197	0.345146	-0.187119	0.0132627
9036	56766	1.42699	0.000537273	-0.032518	0.799732
9039	56783	-0.0585298	0.79378	-0.6185	0.0164372
9046	56806	0.0381637	0.86029	-0.536186	0.000590187
9048	56818	-0.187099	0.204657	0.181197	0.048918
9054	56840	-0.53139	0.00881701	-0.294495	0.0709803
9078	56944	-0.240794	0.121838	2.36054	8.59321e-05
9079	56949	0.260761	0.14998	-1.14281	0.000121326
9080	56955	0.0697312	0.903088	-1.21695	0.0075764
9081	56957	-0.0586227	0.92183	0.255221	0.0298361
9084	56962	-0.133485	0.287094	0.277246	0.00391564
9085	56969	-0.279259	0.247833	-0.212961	0.0358503
9119	57137	0.0364834	0.849986	1.57756	0.000863593
9124	57148	0.0936488	0.824694	1.10594	0.00901503
9139	62165	0.845225	0.478001	-0.798262	0.0449821
9150	62431	-0.74364	0.00115979	0.209742	0.0721169
9151	62452	-0.301652	0.0372917	-0.0564991	0.87407
9162	64466	-0.110696	0.552358	0.229391	0.0251141
9164	64472	-0.519726	0.0114598	-0.369748	0.00860228
9187	65615	0.102651	0.523041	0.551537	0.0177412
9222	68047	-1.09951	0.00451346	-0.538646	0.0285506
9226	68051	-0.411189	0.0126394	0.805884	0.0109179
9227	68052	-0.0651738	0.846505	-0.373761	0.0210252
9230	68057	0.654932	0.00799413	-0.0984161	0.208499
9241	68081	1.4726	0.00139379	-0.109055	0.441442
9242	68082	-1.62031	1.02123e-06	-0.255118	0.372363
9243	68089	-0.0995062	0.382771	-0.346762	0.00150656
9258	68154	-0.320773	0.0228414	-0.374341	0.0814547
9264	68166	-1.30028	0.0222355	1.14035	0.00078776
9267	68174	0.0870897	0.560249	0.38929	0.0193453
9269	68178	-0.12864	0.452192	0.310655	0.014106
9272	68195	0.0114218	0.972238	-0.222526	0.0123646
9280	68210	0.0244877	0.949984	0.564796	0.00974665
9283	68216	0.427956	0.0325252	0.00302988	0.988565
9287	68242	-0.0352196	0.832028	-0.507494	0.00977423
9292	68268	0.0879313	0.791886	-1.01807	0.00713024
9295	68275	0.298125	0.0443855	-0.0414235	0.808343
9306	68300	0.536985	0.0204527	1.71128	0.00142211
9331	68403	0.121774	0.603919	0.170813	0.0480341
9354	68479	-0.404166	0.0371863	0.292227	0.0591319
9355	68483	-0.00605736	0.982805	-0.20586	0.0123076
9356	68487	0.166447	0.741336	-0.338719	0.00886596
9378	68548	0.0143738	0.944298	0.226638	0.0177063
9391	68893	0.169366	0.366633	-0.396077	0.00585463
9395	69006	-1.85999	0.00276811	-0.0219063	0.848354
9419	69113	1.53752	0.00117727	-0.216242	0.146781
9422	69128	-0.0635333	0.656104	-0.290176	0.00888297
9427	69153	0.135049	0.667848	0.357872	0.00217834
9439	69193	0.395698	0.299743	-0.405524	0.00965567
9476	69351	-0.0244794	0.930123	-0.230901	0.0139502
9478	69358	-0.237819	0.399489	-0.384256	0.0132156
9509	70244	-0.259364	0.126899	-0.762594	0.000633223
9511	70404	-0.157574	0.203654	-1.11743	0.0136144
9516	70871	0.154033	0.357672	-0.467055	0.00028154
9534	71837	0.0554148	0.845098	0.189016	0.0261363
9537	71930	-0.719084	0.035988	0.234648	0.0503949
9556	73871	1.23996	0.000868216	0.182437	0.579552
9559	73875	2.30018	0.000203173	0.210758	0.429734
9562	73888	-0.123469	0.275862	1.42257	5.35128e-05
9566	73902	-0.172689	0.224812	0.538573	0.00873264
9570	74294	0.629809	0.798429	-0.286541	0.0316503
9575	74313	0.169406	0.592368	0.528719	0.000308378
9576	74357	-0.0193924	0.950025	0.42514	0.000938811
9581	74392	0.0693616	0.70697	-0.204409	0.0303945
9588	74451	-0.123983	0.418066	-0.482624	0.00124266
9589	74459	-0.0834418	0.809409	-0.984926	0.00943012
9595	74501	-0.123364	0.439915	-0.243027	0.00634887
9596	74511	-0.326445	0.03551	-0.300027	0.0375957
9600	74538	-0.185817	0.584922	-0.792438	0.0357159
9608	74563	0.559067	0.00431745	-0.143926	0.334042
9613	74582	-0.0667306	0.887244	-0.170522	0.0489816
9621	74923	0.114442	0.704461	0.259605	0.0278838
9634	75003	0.0312859	0.921329	0.387709	0.015894
9640	75045	0.0105417	0.975229	0.739526	0.000349164
9650	75077	0.290817	0.08627	0.316166	0.0449821
9652	75081	-1.59838	9.42614e-06	0.230967	0.0102452
9658	75118	0.286552	0.362787	0.97929	0.000349337
9659	75119	-0.601395	0.00177899	-0.836763	0.0011371
9660	75120	-0.0101286	0.986092	0.446095	0.0270945
9671	75175	-0.119968	0.319435	-0.213987	0.0146355
9683	75244	0.41583	0.0170862	1.35747	1.0311e-05
9691	75316	-0.606763	0.00835554	-0.0929401	0.31957
9700	76214	-0.0535355	0.933994	-0.236183	0.0447211
9709	76699	0.605217	0.00297065	-0.306749	0.00226553
9720	77337	-0.291487	0.144573	0.334914	0.0247294
9742	77704	-0.524542	0.00115979	0.496956	0.0548916
9748	77857	-0.409504	0.00799413	-0.0303435	0.881572
9755	78035	-0.0542892	0.815809	0.165354	0.0179579
9760	78348	0.535434	0.00228178	-0.0153156	0.849552
9781	80163	0.132383	0.361147	0.360414	0.00642368
9784	80174	-0.152087	0.320513	-0.558356	0.000590187
9787	80199	0.544609	0.004375	0.323203	0.00416549
9799	81678	0.129765	0.444282	-0.33067	0.0277983
9814	81825	1.05376	0.0159752	-0.0451885	0.824462
9816	81827	-0.106054	0.47803	-0.556612	0.0081897
9852	82369	-0.306135	0.202543	-1.13252	0.00266787
9868	83162	-0.0338876	0.895017	-0.243093	0.0196922
9871	83252	-0.559531	0.0196685	-0.141945	0.303596
9886	84371	-0.549705	0.00276811	-0.231469	0.0354498
9889	84591	0.394422	0.00801708	0.194773	0.379108
9898	84695	-0.337213	0.00824367	0.482533	0.102261
9909	84866	-0.000885554	0.997544	0.286131	0.0330999
9918	85288	0.109962	0.6743	0.236238	0.0382624
9925	85975	-0.0674268	0.871165	0.405928	0.0230595
9930	86099	-0.315634	0.00732216	0.0336633	0.650609
9935	86731	0.671334	0.000161383	0.0763228	0.420163
9936	86734	0.425528	0.0400613	0.513353	0.000583947
9942	86842	0.09737	0.707438	1.34799	0.000483191
9947	86891	-0.104691	0.566562	-0.362922	0.03258
9959	86992	0.0648495	0.819315	-0.718935	0.00145341
9961	87019	-1.11404	0.00328434	0.0679161	0.409176
9980	87824	0.892119	0.0617044	0.648355	0.00251984
9983	88330	0.198557	0.109132	-0.383123	0.00318036
9990	88575	0.432904	0.338133	1.35249	0.00902123
10012	90887	-0.0949474	0.541589	-0.820161	7.79659e-05
10018	90905	-0.332114	0.0199395	0.12287	0.352954
10021	90919	-0.0968475	0.693982	-0.712435	0.0226381
10022	90938	0.0593354	0.811228	0.597337	0.0150557
10025	90952	-0.0842196	0.750425	-0.42105	0.0334285
10026	91040	0.435624	0.0702266	0.482396	0.0329879
10029	92693	-0.156697	0.247582	-0.409408	0.0267116
10031	95094	-0.28259	0.0874321	0.390982	0.0205412
10032	97412	-0.0180167	0.934018	-0.470906	0.00552953
10035	99709	-0.614078	0.0149106	-2.72105	5.88788e-06
10040	99835	0.0159404	0.941647	-0.504222	0.00182346
10043	99848	-0.106062	0.608598	0.340942	0.0129556
10048	100292	-0.158551	0.454988	-0.179617	0.047787
10052	100569	-0.00220145	0.997146	-0.395812	0.00334015
10060	100714	0.0857035	0.771983	0.210085	0.0410615
10063	100773	-0.137356	0.436026	-0.256219	0.0245594
10074	100968	-0.0769999	0.586611	0.266278	0.0226692
10079	101298	0.0800475	0.811228	-0.240518	0.00838407
10091	101681	0.0765033	0.638013	0.289485	0.0394004
10115	105465	0.0780108	0.799182	0.371402	0.0193395
10119	105676	-0.0289038	0.943988	-0.756625	0.00430296
10122	105703	-0.0511535	0.860443	-0.309845	0.0193185
10124	105712	-0.116018	0.729535	-0.557981	0.000360932
10126	105742	-0.0972776	0.751047	0.838311	0.00193446
10128	105900	-0.248299	0.275862	0.840083	0.0380213
10138	110440	0.337001	0.0115292	0.317753	0.0263457
10180	113882	0.124995	0.44189	0.299426	0.00708575
10188	115468	0.205269	0.348605	0.189937	0.0352688
10189	115470	2.18854	3.81175e-05	-0.731942	0.0788419
10190	115474	0.146031	0.223011	0.235545	0.0164237
10193	115598	-0.158649	0.321548	-0.443449	0.00760358
10196	115660	-0.503667	0.191548	0.358489	0.00690118
10200	115908	0.106517	0.559709	-0.695341	0.025171
10217	117949	-0.711129	0.0129857	-0.308783	0.0226111
10220	120027	-0.500038	0.0257342	0.470482	0.00724821
10224	121574	-0.127504	0.434937	0.393072	0.000851379
10228	121634	0.336456	0.0284851	0.203182	0.0736673
10229	121650	-0.0405573	0.930297	-0.389701	0.00202628
10268	123926	0.0553977	0.869997	-0.572254	0.000408158
10272	123971	-0.0035386	0.990507	0.209508	0.0129556
10277	124386	-0.0968147	0.394111	0.694702	0.00125808
10279	124421	-0.305107	0.16309	-0.465184	0.00902123
10293	128043	-0.30342	0.129852	-0.48112	0.0020631
10294	128044	0.739679	0.155507	-1.55022	5.80006e-05
10296	128180	0.715033	0.00139379	0.426923	0.0852987
10298	128199	0.337766	0.218858	0.60372	0.0075764
10299	128200	-0.0685998	0.750215	0.366996	0.00645653
10303	128224	0.880715	0.00195849	0.244104	0.135759
10316	128336	0.243873	0.373504	-0.186027	0.0279993
10318	128359	0.0914659	0.789757	-0.238316	0.0411068
10320	128418	0.0864266	0.824694	0.63947	0.0235407
10328	128491	0.217477	0.0422127	-1.01861	0.000588465
10336	128595	0.0650994	0.887409	0.441544	0.0234359
10353	128811	-0.662327	0.0534797	-0.517813	0.0170112
10359	129527	-0.336028	0.0329458	0.042331	0.874244
10368	129625	0.179602	0.343096	0.380407	0.00366659
10369	129715	0.143923	0.603919	-0.27961	0.0402433
10370	129720	0.367473	0.640289	0.573513	0.0189539
10380	129845	-0.0567291	0.851736	-0.448738	0.0106052
10385	129885	-0.255539	0.0277008	-0.0482128	0.696661
10387	129928	-0.306174	0.0978339	-0.480228	0.026823
10395	130035	-0.11215	0.566152	-0.270043	0.0396125
10402	130394	-0.142718	0.442372	0.510356	0.00185305
10410	130640	0.189303	0.416997	-0.957959	0.00481793
10415	130660	-0.185894	0.121375	0.158403	0.0394717
10419	130755	0.0580298	0.736708	-0.5371	0.0290512
10420	130756	0.0514333	0.868874	0.394781	0.0487525
10425	130782	1.51387	0.00965384	0.0374444	0.862195
10426	130985	0.187342	0.379773	0.934075	0.00254604
10433	133054	-0.549522	0.00601533	0.359597	0.014106
10437	133205	0.141672	0.518421	-0.425864	0.0070112
10438	133206	0.623158	0.00289302	-0.310224	0.0932423
10439	133207	0.395878	0.011697	0.0354743	0.856595
